# Supplementary material for: Electrochemical Assessment of Rhus typhina L. Leaf Extract as a Novel Green Corrosion Inhibitor for OL37 in 1 M HCl Medium
Source: Molecules. 2025 Jun 19;30(12):2660. doi: 10.3390/molecules30122660 (PMC12196263; doi:10.3390/molecules30122660)
Supplement: Supplementary file 1 [file molecules-30-02660-s001.zip]

Archive with 1 entries (1 files):
- molecules-3667263-supplementary.pdf
